# Supplementary material for: Global terrestrial carbon fluxes of 1999–2019 estimated by upscaling eddy covariance data with a random forest
Source: Sci Data. 2020 Sep 24;7:313. doi: 10.1038/s41597-020-00653-5 (PMC7518252; doi:10.1038/s41597-020-00653-5)
Supplement: Supplementary file 1 — Supplementary information [file 41597_2020_653_MOESM1_ESM.zip]

Archive with 5 entries (5 files):
- scidata/Supplementary File 1 (2).pdf
- scidata/Supplementary File 2 (2).pdf
- scidata/Supplementary File 5 (2).pdf
- scidata/Supplementary File 3 (2).pdf
- scidata/Supplementary File 4 (2).pdf
